# Supplementary material for: Characterization of Breast Cancer Intra-Tumor Heterogeneity Using Artificial Intelligence
Source: Cancers (Basel). 2024 Nov 16;16(22):3849. doi: 10.3390/cancers16223849 (PMC11593220; doi:10.3390/cancers16223849)
Supplement: Supplementary file 1 [file cancers-16-03849-s001.zip]

Archive with 1 entries (1 files):
- cancers-3201412-supplementary.pdf
